# Supplementary material for: Comprehensive analysis of central carbon metabolism illuminates connections between nutrient availability, growth rate, and cell morphology in Escherichia coli
Source: PLoS Genet. 2018 Feb 12;14(2):e1007205. doi: 10.1371/journal.pgen.1007205 (PMC5825171; doi:10.1371/journal.pgen.1007205)
Supplement: S2 Table — (XLSX) [file pgen.1007205.s002.xlsx]

## Sheet: Sheet1
Table S2. Raw size and growth rate data for all central carbon metabolic gene deletions
Gene deletion	Doubling time (minutes)	Average length (microns)	Average width (microns)	Average area (square microns)
Wild-type	23	5	1.04	5.1
icd	25	5.1	1.03	5.2
tktA	33	3.6	1.007	3.7
rpiB	24	5.02	1.01	5.1
talB	23	5.5	1.06	5.8
glpX	24	4.9	0.99	4.9
pykA	19	5	1.12	5.6
pgl	26	4.4	1.03	4.5
edd	23	5	1.05	5.3
gltA	23	5	1.05	5.2
pfkB	19	5.4	1.01	5.5
fbp	24	5.3	0.97	5.1
rpiA	28	3.8	1.01	3.8
ybhA	23	5	1.05	5.3
fbaB	21	5.3	1.06	5.6
eda	22	5.8	1.04	6
tktB	21	5.2	1.02	5.3
yggF	19	6.4	1.05	6.7
talA	21	5.2	1.07	5.6
ygbL	22	5.5	1.1	6.1
sdhA	21	5.3	1.04	5.5
pldB	21	5.6	1.09	6.1
pldA	22	5.5	1.07	5.9
fumB	22	5.3	1.08	5.7
mqo	22	5.2	1.06	5.5
mdh	21	4.7	1.02	4.8
aceB	21	5	1.07	5.4
sucA	21	4.9	1.05	5.1
fumA	21	4.9	0.98	4.8
gnd	21	4.6	1.03	4.7
pykF	22	4.6	0.98	4.5
aceE	34	3	0.99	2.9
sucC	25	4.6	1.02	4.7
pfkA	24	4.8	0.96	4.6
pgi	26	4.7	1.03	4.8
glk	25	4.8	1.08	5.2
crr	27	4	1.08	4.4
acnA	24	5	0.99	4.9
acnB	24	5.5	1.02	5.6
rpe	37	3.1	0.99	3.1
zwf	30	4.4	0.98	4.4
pta	33	3.2	0.94	3
acs	23	4.6	1.06	4.9
eutI	22	4.9	1.07	5.2
ackA	36	2.7	1.01	2.7
