# Supplementary material for: Comprehensive analysis of central carbon metabolism illuminates connections between nutrient availability, growth rate, and cell morphology in Escherichia coli
Source: PLoS Genet. 2018 Feb 12;14(2):e1007205. doi: 10.1371/journal.pgen.1007205 (PMC5825171; doi:10.1371/journal.pgen.1007205)
Supplement: S3 Table — (XLSX) [file pgen.1007205.s003.xlsx]

## Sheet: Sheet1
	Media		Average Length (microns)	Length SEM	Average Width (microns)	Width SEM	Average Area (square microns)	Area SEM
WT	LB-Glu	25	3.3139	0.0851045	0.811122	0.0407958	2.74129	0.121848
	AB-Glu	62	2.65186	0.221094	0.6891	0.0500526	1.85936	0.274892
	AB-Suc	89	2.13006	0.0335552	0.586137	0.0396312	1.26043	0.0958164
sucC	LB-Glu	23	3.20534	0.15408	0.801437	0.00996286	2.61123	0.157013
	AB-Glu	64	2.63445	0.215536	0.690796	0.0383846	1.84428	0.239123
	AB-Suc	98	2.11805	0.0318479	0.610037	0.0199174	1.30629	0.0501503
aceE	LB-Glu	31	2.48295	0.0634721	0.706745	0.02131	1.77318	0.100816
	AB-Glu		No Growth
	AB-Suc		No Growth
tktA	LB-Glu	29	2.62292	0.183382	0.771716	0.0457014	2.06624	0.257932
	AB-Glu	71	2.37934	0.24236	0.655045	0.0657707	1.60543	0.307891
	AB-Suc	113	2.01444	0.0815056	0.587677	0.0566556	1.20215	0.159174
talB	LB-Glu	22	3.33956	0.105942	0.822636	0.00906075	2.7778	0.050419
	AB-Glu	63	2.49604	0.195159	0.666684	0.0469822	1.69877	0.240863
	AB-Suc	92	2.09506	0.0109894	0.606157	0.0114514	1.28328	0.0186471
pgl	LB-Glu	27	3.04842	0.182697	0.805567	0.00580865	2.48905	0.164408
	AB-Glu	84	2.49766	0.126791	0.702188	0.0405682	1.77271	0.185799
	AB-Suc	86	2.02995	0.0822586	0.597363	0.0354002	1.22143	0.0714328
eda	LB-Glu	25	3.30981	0.179687	0.831356	0.0249654	2.78293	0.141309
	AB-Glu	63	2.771	0.184669	0.701426	0.0284479	1.96206	0.203205
	AB-Suc	83	2.05134	0.146021	0.625002	0.0179821	1.30937	0.114275
rpiA	LB-Glu	27	2.94058	0.0870034	0.796484	0.0180985	2.38057	0.0252843
	AB-Glu	90	2.39163	0.201362	0.687349	0.0482429	1.65349	0.200302
	AB-Suc		No Growth
yggF	LB-Glu	22.9	3.22076	0.162939	0.841268	0.0202903	2.74537	0.195827
	AB-Glu	62	2.70815	0.172986	0.707802	0.0238638	1.93684	0.181098
	AB-Suc	89	2.12591	0.0635771	0.602961	0.00851688	1.28825	0.022536
sucA	LB-Glu	26	3.39437	0.269119	0.798891	0.0409801	2.75922	0.243944
	AB-Glu	75	2.16121	0.0548069	0.687607	0.0117501	1.49144	0.0595557
	AB-Suc		No Growth
gnd	LB-Glu	22	3.02709	0.212686	0.825481	0.0283629	2.54165	0.256048
	AB-Glu	70	2.65697	0.210752	0.708105	0.034398	1.90391	0.231212
	AB-Suc	83	2.04311	0.0238914	0.560002	0.0281131	1.15487	0.0690336
cyaA	LB-Glu	29	2.51916	0.142886	0.812343	0.0165369	2.07721	0.154923
	AB-Glu	84	2.08259	0.0148646	0.787939	0.00420712	1.65231	0.0192961
	AB-Suc		No Growth
crp	LB-Glu	31	2.19066	0.199556	0.783822	0.0252968	1.74565	0.211877
	AB-Glu	86	2.05281	0.0712976	0.776436	0.0236779	1.60267	0.0989992
	AB-Suc		No Growth
zwf	LB-Glu	31	3.92464	0.271834	0.794201	0.00523057	3.17803	0.230397
	AB-Glu	73	2.31403	0.0257943	0.629178	0.00684351	1.47098	0.0192088
	AB-Suc	88	2.1424	0.0224053	0.587608	0.0371794	1.27071	0.0881357
pta	LB-Glu	31	2.96813	0.164512	0.69611	0.0167738	2.09414	0.137106
	AB-Glu	71	2.79768	0.106597	0.715536	0.0308972	2.0189	0.155742
	AB-Suc	88	2.14302	0.0391168	0.582969	0.0319101	1.2627	0.0748062
ackA	LB-Glu	34	2.50577	0.0425926	0.769176	0.0185835	1.94745	0.0786241
	AB-Glu	79	2.5933	0.10335	0.695523	0.0326853	1.82412	0.149726
	AB-Suc	87	2.11018	0.0398567	0.597186	0.0342717	1.27325	0.0747893
crr	LB-Glu	26	2.85952	0.302352	0.81365	0.0160193	2.35956	0.280242
	AB-Glu	85	2.17715	0.0667723	0.6578	0.0165627	1.44253	0.0835597
	AB-Suc		No Growth
acnB	LB-Glu	24	3.57395	0.184928	0.788167	0.031556	2.86	0.172149
	AB-Glu	73	2.51734	0.0432712	0.709752	0.00978033	1.80782	0.0535965
	AB-Suc	115	2.29001	0.0572291	0.667354	0.0435042	1.56535	0.142774
rpe	LB-Glu	34	2.65563	0.0308903	0.76156	0.0453266	2.04842	0.10958
	AB-Glu	89	2.30887	0.0649773	0.687529	0.00482629	1.5916	0.0460627
	AB-Suc		No Growth
