# Supplementary material for: Comprehensive analysis of central carbon metabolism illuminates connections between nutrient availability, growth rate, and cell morphology in Escherichia coli
Source: PLoS Genet. 2018 Feb 12;14(2):e1007205. doi: 10.1371/journal.pgen.1007205 (PMC5825171; doi:10.1371/journal.pgen.1007205)
Supplement: S4 Table — (XLSX) [file pgen.1007205.s004.xlsx]

## Sheet: Sheet1
Tabls S4. Raw data for figure 4C (Z-ring frequency of CCM mutants)
Strain ID	Gene Deletion	Average Z-ring Frequency	Standard Deviation	Standard Error of the Mean
BH330		92	0.83	0.48
CSW215	pta	67	6.9	4
CSW217	zwf	90	4.3	2.5
CSW219	acnB	90	3.8	2.2
CSW223	tktA	84	6.8	3.9
CSW225	yggF	92	4.6	2.7
CSW227	pgl	89	1.9	1.1
CSW229	aceE	86	4.1	2.4
CSW231	ackA	72	2.3	1.3
CSW905	talB	72	1.9	1.1
CSW907	eda	90	1.3	0.73
CSW909	crr	90	1.4	0.8
CSW911	gnd	81	5.5	3.2
CSW913	sucC	87	3.4	2
CSW915	cyaA	FtsZ-GFP not visible
CSW917	crp	FtsZ-GFP not visible
CSW919	rpiA	81	5	2.9
CSW921	rpe	69	9.2	5.3
